# Supplementary material for: 1,2-Bis(1H-tetra­zol-5-yl)benzene dihydrate
Source: Acta Crystallogr Sect E Struct Rep Online. 2009 May 20;65(Pt 6):o1331. doi: 10.1107/S1600536809018224 (PMC2969647; doi:10.1107/S1600536809018224)
Supplement: Supplementary file 1 [file e-65-o1331-sup1.cif]

##############################################################################
###                                                                        ###
###        Electronic paper (Acta Crystallographica Section E)             ###
###                                                                        ###
##############################################################################
#                                                                            #
# This CIF contains the data in a paper accepted for publication in Acta     #
# Crystallographica Section E. It conforms to the requirements of Notes      #
# for Authors for Section E, and has been peer reviewed under the auspices   #
# of the IUCr Commission on Journals.                                        #
#                                                                            #
# Full details of the Crystallographic Information File format               #
# are given in the paper "The Crystallographic Information File (CIF):       #
# a New Standard Archive File for Crystallography" by S. R. Hall, F. H.      #
# Allen and I. D. Brown [Acta Cryst. (1991), A47, 655-685].                  #
#                                                                            #
# The current version of the core CIF dictionary is obtainable from          #
# ftp://ftp.iucr.org/pub/cif_core.dic. The current version number is 2.4.    #
#                                                                            #
# Software is freely available for graphical display of the structure(s) in  #
# this CIF.  For information consult the CIF home page http://www.iucr.org/  #
# cif/home.html                                                              #
#                                                                            #
# This file may be used for bona fide research purposes within the           #
# scientific community so long as proper attribution is given to the journal # 
# article from which it was obtained.                                        #
#                                                                            #
##############################################################################
                                             
data_I
_audit_creation_method     SHELXL-97
_chemical_name_systematic
;
1,2-Bis(1<i>H</i>-tetrazol-5-yl)benzene dihydrate
;
_chemical_name_common     ?
_chemical_formula_moiety     'C8 H6 N8, 2(H2 O1)'
_chemical_formula_sum     'C8 H14 N8 O4'
_chemical_formula_iupac     'C8 H6 N8, 2H2 O1'
_chemical_formula_weight     286.27
_chemical_melting_point     ?
_symmetry_cell_setting     monoclinic
_symmetry_space_group_name_H-M     'C 2/c'
_symmetry_space_group_name_Hall     '-C 2yc'
loop_
    _symmetry_equiv_pos_as_xyz
    'x, y, z'
    '-x, y, -z+1/2'
    'x+1/2, y+1/2, z'
    '-x+1/2, y+1/2, -z+1/2'
    '-x, -y, -z'
    'x, -y, z-1/2'
    '-x+1/2, -y+1/2, -z'
    'x+1/2, -y+1/2, z-1/2'
_cell_length_a     14.510(3)
_cell_length_b     12.427(3)
_cell_length_c     7.2576(15)
_cell_angle_alpha     90.00
_cell_angle_beta     96.29(3)
_cell_angle_gamma     90.00
_cell_volume     1300.7(5)
_cell_formula_units_Z     4
_cell_measurement_reflns_used     5656
_cell_measurement_theta_min     3.27
_cell_measurement_theta_max     27.46
_cell_measurement_temperature     294(2)
_exptl_crystal_description     prism
_exptl_crystal_colour     colorless
_exptl_crystal_size_max     0.20
_exptl_crystal_size_mid     0.20
_exptl_crystal_size_min     0.20
_exptl_crystal_density_diffrn     1.462
_exptl_crystal_density_meas     ?
_exptl_crystal_density_method     'not measured'
_exptl_crystal_F_000     600
_exptl_absorpt_coefficient_mu     0.119
_exptl_absorpt_correction_type     'multi-scan'
_exptl_absorpt_process_details     '(Blessing, 1995)'
_exptl_absorpt_correction_T_min     0.9708
_exptl_absorpt_correction_T_max     0.9789
_exptl_special_details
;
;
_diffrn_ambient_temperature     294(2)
_diffrn_radiation_type     MoK\a
_diffrn_radiation_wavelength     0.71073
_diffrn_radiation_source     'fine-focus sealed tube'
_diffrn_radiation_monochromator     graphite
_diffrn_measurement_device_type     'Rigaku SCXmini'
_diffrn_measurement_method     \w
_diffrn_detector_area_resol_mean     13.6612
_diffrn_reflns_number     5963
_diffrn_reflns_av_R_equivalents     0.0441
_diffrn_reflns_av_sigmaI/netI     0.0320
_diffrn_reflns_theta_min     3.28
_diffrn_reflns_theta_max     25.98
_diffrn_reflns_theta_full     25.98
_diffrn_measured_fraction_theta_max     0.998
_diffrn_measured_fraction_theta_full     0.998
_diffrn_reflns_limit_h_min     -17
_diffrn_reflns_limit_h_max     17
_diffrn_reflns_limit_k_min     -15
_diffrn_reflns_limit_k_max     15
_diffrn_reflns_limit_l_min     -8
_diffrn_reflns_limit_l_max     8
_diffrn_standards_number     0
_diffrn_standards_interval_count     .
_diffrn_standards_interval_time     .
_diffrn_standards_decay_%     ?
_refine_special_details
;
Refinement of <i>F</i>^2^ against ALL reflections. The weighted <i>R</i>-factor
<i>wR</i> and goodness of fit <i>S</i> are based on <i>F</i>^2^, conventional
<i>R</i>-factors <i>R</i> are based on <i>F</i>, with <i>F</i> set to zero for
negative <i>F</i>^2^. The threshold expression of <i>F</i>^2^ >
\s(<i>F</i>^2^) is used only for calculating <i>R</i>-factors(gt) <i>etc</i>.
and is not relevant to the choice of reflections for refinement.
<i>R</i>-factors based on <i>F</i>^2^ are statistically about twice as large
as those based on <i>F</i>, and <i>R</i>- factors based on ALL data will be
even larger.
;
_reflns_number_total     1276
_reflns_number_gt     1041
_reflns_threshold_expression     I>2\s(I)
_refine_ls_structure_factor_coef     Fsqd
_refine_ls_matrix_type     full
_refine_ls_R_factor_all     0.0534
_refine_ls_R_factor_gt     0.0401
_refine_ls_wR_factor_gt     0.0909
_refine_ls_wR_factor_ref     0.0980
_refine_ls_goodness_of_fit_ref     1.059
_refine_ls_restrained_S_all     1.059
_refine_ls_number_reflns     1276
_refine_ls_number_parameters     101
_refine_ls_number_restraints     0
_refine_ls_hydrogen_treatment     mixed
_refine_ls_weighting_scheme     calc
_refine_ls_weighting_details
          'calc w=1/[\s^2^(Fo^2^)+(0.0394P)^2^+0.846P] where P=(Fo^2^+2Fc^2^)/3'
_atom_sites_solution_hydrogens     geom
_atom_sites_solution_primary     direct
_atom_sites_solution_secondary     difmap
_refine_ls_shift/su_max     0.000
_refine_ls_shift/su_mean     0.000
_refine_diff_density_max     0.202
_refine_diff_density_min     -0.146
_refine_ls_extinction_method     'SHELXL97 (Sheldrick, 2008)'
_refine_ls_extinction_coef     0.0220(19)
_refine_ls_extinction_expression
                                  'Fc^*^=kFc[1+0.001xFc^2^\l^3^/sin(2\q)]^-1/4^'
loop_
    _atom_type_symbol
    _atom_type_description
    _atom_type_scat_dispersion_real
    _atom_type_scat_dispersion_imag
    _atom_type_scat_source
    'C' 'C' 0.0033 0.0016
                         'International Tables Vol C Tables 4.2.6.8 and 6.1.1.4'
    'H' 'H' 0.0000 0.0000
                         'International Tables Vol C Tables 4.2.6.8 and 6.1.1.4'
    'N' 'N' 0.0061 0.0033
                         'International Tables Vol C Tables 4.2.6.8 and 6.1.1.4'
    'O' 'O' 0.0106 0.0060
                         'International Tables Vol C Tables 4.2.6.8 and 6.1.1.4'
_computing_data_collection     'CrystalClear (Rigaku/MSC (2005)'
_computing_cell_refinement     'CrystalClear Rigaku/MSC (2005)'
_computing_data_reduction     'CrystalClear (Rigaku/MSC (2005)'
_computing_structure_solution     'SHELXS97 (Sheldrick, 2008)'
_computing_structure_refinement     'SHELXL97 (Sheldrick, 2008)'
_computing_molecular_graphics     'ORTEP-3 for Windows (Farrugia, 1997)'
_computing_publication_material     'SHELXL97 (Sheldrick, 2008)'
loop_
    _atom_site_type_symbol
    _atom_site_label
    _atom_site_fract_x
    _atom_site_fract_y
    _atom_site_fract_z
    _atom_site_U_iso_or_equiv
    _atom_site_adp_type
    _atom_site_calc_flag
    _atom_site_refinement_flags
    _atom_site_occupancy
    _atom_site_disorder_assembly
    _atom_site_disorder_group
    O O1W 0.20523(9) -0.46870(10) 0.4630(2) 0.0479(4) Uani d . 1 . .
    H H1WA 0.1982 -0.5343 0.4316 0.086(9) Uiso d R 1 . .
    H H1WB 0.1528 -0.4390 0.4684 0.084(9) Uiso d R 1 . .
    O O2W 0.52104(9) -0.10467(11) -0.0561(2) 0.0467(4) Uani d . 1 . .
    H H2WA 0.4931 -0.1528 -0.0003 0.076(8) Uiso d R 1 . .
    H H2WB 0.5036 -0.0452 -0.0135 0.060(15) Uiso d PR 0.50 . .
    H H2WC 0.4968 -0.1163 -0.1663 0.078(19) Uiso d PR 0.50 . .
    N N1 0.40777(10) -0.24613(11) 0.1426(2) 0.0332(4) Uani d . 1 . .
    N N2 0.33249(10) -0.18460(11) 0.1621(2) 0.0397(4) Uani d . 1 . .
    N N3 0.27393(10) -0.23572(12) 0.2522(2) 0.0417(4) Uani d . 1 . .
    N N4 0.31147(10) -0.33246(12) 0.2923(2) 0.0353(4) Uani d . 1 . .
    H H4A 0.2797(14) -0.3834(17) 0.350(3) 0.053(6) Uiso d . 1 . .
    C C1 0.45124(10) -0.43665(12) 0.2407(2) 0.0264(4) Uani d . 1 . .
    C C2 0.40490(11) -0.53513(12) 0.2324(2) 0.0308(4) Uani d . 1 . .
    H H2A 0.3404 -0.5358 0.2205 0.037 Uiso calc R 1 . .
    C C3 0.45222(11) -0.63163(13) 0.2414(2) 0.0327(4) Uani d . 1 . .
    H H3A 0.4198 -0.6963 0.2360 0.039 Uiso calc R 1 . .
    C C4 0.39372(11) -0.33838(12) 0.2258(2) 0.0277(4) Uani d . 1 . .
loop_
    _atom_site_aniso_label
    _atom_site_aniso_U_11
    _atom_site_aniso_U_22
    _atom_site_aniso_U_33
    _atom_site_aniso_U_12
    _atom_site_aniso_U_13
    _atom_site_aniso_U_23
    O1W 0.0353(8) 0.0370(8) 0.0737(10) -0.0091(6) 0.0168(7) -0.0132(7)
    O2W 0.0504(9) 0.0396(8) 0.0527(9) -0.0046(6) 0.0166(7) 0.0005(7)
    N1 0.0323(8) 0.0253(7) 0.0421(9) 0.0035(6) 0.0052(6) 0.0021(6)
    N2 0.0379(9) 0.0283(8) 0.0528(10) 0.0071(6) 0.0040(7) 0.0015(7)
    N3 0.0321(9) 0.0304(8) 0.0630(11) 0.0082(6) 0.0067(8) -0.0009(7)
    N4 0.0271(8) 0.0262(7) 0.0537(10) 0.0020(6) 0.0103(7) 0.0017(7)
    C1 0.0265(8) 0.0235(8) 0.0298(9) 0.0009(6) 0.0059(6) 0.0010(7)
    C2 0.0250(9) 0.0280(9) 0.0401(10) -0.0024(6) 0.0065(7) -0.0014(7)
    C3 0.0357(9) 0.0225(8) 0.0408(10) -0.0050(7) 0.0082(8) -0.0005(7)
    C4 0.0235(8) 0.0255(8) 0.0341(9) -0.0011(6) 0.0026(7) -0.0017(7)
_geom_special_details
;
All e.s.d.'s (except the e.s.d. in the dihedral angle between two l.s. planes)
are estimated using the full covariance matrix. The cell e.s.d.'s are taken
into account individually in the estimation of e.s.d.'s in distances, angles
and torsion angles; correlations between e.s.d.'s in cell parameters are only
used when they are defined by crystal symmetry. An approximate (isotropic)
treatment of cell e.s.d.'s is used for estimating e.s.d.'s involving l.s.
planes.
;
loop_
    _geom_bond_atom_site_label_1
    _geom_bond_atom_site_label_2
    _geom_bond_site_symmetry_2
    _geom_bond_distance
    _geom_bond_publ_flag
    O1W H1WA . 0.8500 ?
    O1W H1WB . 0.8501 ?
    O2W H2WA . 0.8499 ?
    O2W H2WB . 0.8500 ?
    O2W H2WC . 0.8500 ?
    N1 N2 . 1.353(2) ?
    N2 N3 . 1.294(2) ?
    N3 N4 . 1.339(2) ?
    N4 H4A . 0.91(2) ?
    C1 C2 . 1.394(2) ?
    C1 C1 2_655 1.407(3) ?
    C1 C4 . 1.476(2) ?
    C2 C3 . 1.380(2) ?
    C2 H2A . 0.9300 ?
    C3 C3 2_655 1.378(3) ?
    C3 H3A . 0.9300 ?
    C4 N1 . 1.322(2) ?
    C4 N4 . 1.338(2) ?
loop_
    _geom_angle_atom_site_label_1
    _geom_angle_atom_site_label_2
    _geom_angle_atom_site_label_3
    _geom_angle_site_symmetry_1
    _geom_angle_site_symmetry_3
    _geom_angle
    _geom_angle_publ_flag
    H1WA O1W H1WB . . 110.3 ?
    H2WA O2W H2WB . . 105.2 ?
    H2WA O2W H2WC . . 99.2 ?
    H2WB O2W H2WC . . 112.4 ?
    C4 N1 N2 . . 105.99(13) ?
    N3 N2 N1 . . 110.96(14) ?
    N2 N3 N4 . . 106.06(13) ?
    C4 N4 N3 . . 109.19(14) ?
    C4 N4 H4A . . 130.1(13) ?
    N3 N4 H4A . . 120.6(13) ?
    C2 C1 C1 . 2_655 118.65(9) ?
    C2 C1 C4 . . 117.17(14) ?
    C1 C1 C4 2_655 . 124.17(8) ?
    C3 C2 C1 . . 121.71(15) ?
    C3 C2 H2A . . 119.1 ?
    C1 C2 H2A . . 119.1 ?
    C3 C3 C2 2_655 . 119.65(9) ?
    C3 C3 H3A 2_655 . 120.2 ?
    C2 C3 H3A . . 120.2 ?
    N1 C4 N4 . . 107.80(14) ?
    N1 C4 C1 . . 129.54(15) ?
    N4 C4 C1 . . 122.58(14) ?
loop_
    _geom_hbond_atom_site_label_D
    _geom_hbond_atom_site_label_H
    _geom_hbond_atom_site_label_A
    _geom_hbond_site_symmetry_A
    _geom_hbond_distance_DH
    _geom_hbond_distance_HA
    _geom_hbond_distance_DA
    _geom_hbond_angle_DHA
    N4 H4A O1W . 0.91(2) 1.78(2) 2.682(2) 171.9(19)
    O1W H1WA N2 4_545 0.85 2.02 2.8658(19) 173.1
    O1W H1WB O2W 8_446 0.85 1.98 2.813(2) 167.6
    O2W H2WA N1 . 0.85 2.06 2.896(2) 169.0
    O2W H2WB O2W 5_655 0.85 1.97 2.813(3) 169.5
    O2W H2WC O2W 2_654 0.85 2.01 2.814(3) 157.9
data_global
_journal_date_recd_electronic     2009-05-11
_journal_date_accepted     2009-05-14
_journal_name_full     'Acta Crystallographica, Section E'
_journal_year     2009
_journal_volume     65
_journal_issue      6
_journal_page_first     o1331
_journal_page_last     o1331
_journal_paper_category     QO
_journal_coeditor_code     HK2687
_publ_contact_author_name     'Hai-Jun Xu*'
_publ_contact_author_address
;
Ordered Matter Science Research Center,
College of Chemistry and Chemical Engineering,
Southeast UniVersity,
Nanjing 210096,
People's Republic of China
;
_publ_contact_author_email     'xuhj@seu.edu.cn'
_publ_contact_author_fax     '86-25-52090626'
_publ_contact_author_phone     '86-25-52090626'
_publ_section_title
;
1,2-Bis(1<i>H</i>-tetrazol-5-yl)benzene dihydrate
;
loop_
    _publ_author_name
    _publ_author_footnote
    _publ_author_address
    'Xu, Hai-Jun' .
;
Ordered Matter Science Research Center,
College of Chemistry and Chemical Engineering,
Southeast University,
Nanjing 210096,
People's Republic of China
;
    'Pan, Yi-Jie' .
;
Ordered Matter Science Research Center,
College of Chemistry and Chemical Engineering,
Southeast University,
Nanjing 210096,
People's Republic of China
;
    'Cui, Li-Jing' .
;
Ordered Matter Science Research Center,
College of Chemistry and Chemical Engineering,
Southeast University,
Nanjing 210096,
People's Republic of China
;
