# Supplementary material for: 1,2-Bis(1H-tetra­zol-5-yl)benzene dihydrate
Source: Acta Crystallogr Sect E Struct Rep Online. 2009 May 20;65(Pt 6):o1331. doi: 10.1107/S1600536809018224 (PMC2969647; doi:10.1107/S1600536809018224)
Supplement: Supplementary file 2 [file e-65-o1331-Isup2.hkl]

# 
# h,k,l, Fc-squared, Fo-squared, sigma(Fo-squared) and status flag 
# 
data_I
_shelx_title ' SHELXL in C2/c' 
_shelx_refln_list_code          4 
_shelx_F_calc_maximum      180.99 
_exptl_crystal_F_000       600.00 
_reflns_d_resolution_high  0.8111 
 
loop_ 
 _symmetry_equiv_pos_as_xyz 
 'x, y, z' 
 '-x, y, -z+1/2' 
 'x+1/2, y+1/2, z' 
 '-x+1/2, y+1/2, -z+1/2' 
 '-x, -y, -z' 
 'x, -y, z-1/2' 
 '-x+1/2, -y+1/2, -z' 
 'x+1/2, -y+1/2, z-1/2' 
 
_cell_length_a    14.5100 
_cell_length_b    12.4266 
_cell_length_c     7.2576 
_cell_angle_alpha  90.000 
_cell_angle_beta   96.287 
_cell_angle_gamma  90.000 
 
_shelx_F_squared_multiplier     1.000 
 
loop_ 
 _refln_index_h 
 _refln_index_k 
 _refln_index_l 
 _refln_F_squared_calc 
 _refln_F_squared_meas 
 _refln_F_squared_sigma 
 _refln_observed_status 
   4   0   0      634.16      548.49     30.78 o 
   6   0   0       76.04      117.55      5.40 o 
   8   0   0     2297.52     2667.03     57.46 o 
  10   0   0     1974.80     1904.75     37.59 o 
  12   0   0       63.26       76.77     11.77 o 
  14   0   0      492.94      397.54     32.01 o 
  16   0   0      328.38      283.93     49.00 o 
   3   1   0      192.32      214.60      5.47 o 
   5   1   0    11981.10    12122.82    112.12 o 
   7   1   0      680.91      772.43     10.11 o 
   9   1   0      575.48      520.70     14.70 o 
  11   1   0        0.23        5.38      3.39 o 
  13   1   0      179.22      149.06      9.86 o 
  15   1   0      159.46      150.95     12.95 o 
  17   1   0       65.90       94.52     11.80 o 
   0   2   0     1069.33     1022.01     14.57 o 
   2   2   0     2235.08     2071.37     35.86 o 
   4   2   0     1043.03     1099.96     18.34 o 
   6   2   0      327.08      356.54      9.56 o 
   8   2   0      117.86      132.89      3.57 o 
  10   2   0        0.07       10.21      6.00 o 
  12   2   0      581.59      519.39     19.59 o 
  14   2   0       73.97       72.77      8.90 o 
  16   2   0        5.67       14.30      7.58 o 
   1   3   0        6.24       11.48      2.11 o 
   3   3   0     2034.85     1914.74     20.84 o 
   5   3   0      631.23      602.04     10.73 o 
   7   3   0     2071.47     2049.15     53.90 o 
   9   3   0      264.90      288.22      7.77 o 
  11   3   0        0.01        6.31      3.63 o 
  13   3   0      866.72      897.59     30.82 o 
  15   3   0      260.00      272.48     16.30 o 
  17   3   0        1.78       -1.82      7.72 o 
   0   4   0      179.85      217.32      5.21 o 
   2   4   0     8669.74     8423.41    128.96 o 
   4   4   0      657.54      654.30     11.87 o 
   6   4   0     3854.11     3998.10     53.96 o 
   8   4   0        0.06        8.31      5.19 o 
  10   4   0      649.38      632.49     17.23 o 
  12   4   0      110.65      102.52     11.20 o 
  14   4   0      248.60      259.60     15.06 o 
  16   4   0      231.18      244.91     15.79 o 
   1   5   0      285.82      293.47      6.90 o 
   3   5   0     2124.56     1931.14     25.50 o 
   5   5   0      330.52      363.52      7.18 o 
   7   5   0      884.20      875.49     17.09 o 
   9   5   0      363.41      381.73     10.96 o 
  11   5   0      497.86      506.64     16.16 o 
  13   5   0       54.07       55.17      6.56 o 
  15   5   0        0.17       -1.57      5.54 o 
   0   6   0       34.05       31.63      3.92 o 
   2   6   0     2406.75     2659.28     36.45 o 
   4   6   0     1685.59     1871.02     28.28 o 
   6   6   0     1203.95     1256.36     25.54 o 
   8   6   0      462.93      472.26     11.23 o 
  10   6   0      245.92      242.93      7.75 o 
  12   6   0        0.97        6.06      4.59 o 
  14   6   0      139.85      145.68     15.24 o 
  16   6   0       67.06       75.03     11.14 o 
   1   7   0      447.27      444.15     11.98 o 
   3   7   0      541.35      585.01     11.38 o 
   5   7   0       30.37       42.71      3.89 o 
   7   7   0       34.52       36.77      4.55 o 
   9   7   0       94.95       75.71      4.92 o 
  11   7   0       73.74       72.69      6.65 o 
  13   7   0        9.37       10.09      4.99 o 
  15   7   0       47.75       32.81      8.46 o 
   0   8   0       38.98       41.48      4.27 o 
   2   8   0      301.61      306.25      8.06 o 
   4   8   0      546.95      591.95     20.00 o 
   6   8   0     1026.95     1030.47     21.50 o 
   8   8   0      394.19      359.21     16.96 o 
  10   8   0       23.96       38.83      5.58 o 
  12   8   0        7.65        0.29      4.35 o 
  14   8   0       62.05       82.21     12.33 o 
   1   9   0     1671.14     1689.34     29.86 o 
   3   9   0       17.70       19.12      2.96 o 
   5   9   0       33.17       35.49      3.83 o 
   7   9   0      220.36      178.75      7.31 o 
   9   9   0      297.85      300.44     10.83 o 
  11   9   0       16.07       18.16      5.40 o 
  13   9   0       95.61      126.33     10.73 o 
   0  10   0     1599.67     1562.95     42.32 o 
   2  10   0       32.58       41.35      3.88 o 
   4  10   0      213.78      198.90      7.40 o 
   6  10   0     1098.14     1036.95     26.31 o 
   8  10   0       73.68       80.60      5.70 o 
  10  10   0      156.93      135.47      8.17 o 
  12  10   0       26.35       53.02     10.71 o 
   1  11   0      396.49      373.23     10.71 o 
   3  11   0      292.16      291.00      9.72 o 
   5  11   0       79.79       65.00      5.33 o 
   7  11   0      175.43      185.28      8.59 o 
   9  11   0      325.18      313.07     12.11 o 
  11  11   0        1.17        0.83      4.89 o 
   0  12   0      113.53       96.84     19.08 o 
   2  12   0       85.83       64.12      5.38 o 
   4  12   0       98.74       95.49      6.22 o 
   6  12   0        2.13        2.15      3.45 o 
   8  12   0       44.59       41.29      5.54 o 
  10  12   0       81.49       61.38     16.91 o 
   1  13   0       64.45       73.57      9.61 o 
   3  13   0       41.75       39.41      7.55 o 
   5  13   0      212.70      263.09     15.58 o 
   7  13   0       52.54       76.67      9.65 o 
   9  13   0       54.37       75.83     16.31 o 
   0  14   0      857.65      840.21     48.66 o 
   2  14   0       97.61      121.39     12.06 o 
   4  14   0       50.13       67.75      9.57 o 
   6  14   0        0.77       -1.21      7.01 o 
   1  15   0       87.85      100.15     12.78 o 
   3  15   0      217.62      252.63     22.26 o 
 -17   1   1        0.61        6.28      6.14 o 
 -15   1   1      244.22      257.34     14.64 o 
 -13   1   1       70.97       78.35      8.89 o 
 -11   1   1        4.38       11.14      6.65 o 
  -9   1   1       26.22       25.70      3.24 o 
  -7   1   1     3652.35     3655.08     49.55 o 
  -5   1   1       39.68       52.91      2.40 o 
  -3   1   1     8722.87     8122.68     71.56 o 
  -1   1   1     5068.10     4932.13     62.83 o 
   1   1   1     2399.62     2178.04     31.37 o 
   3   1   1    21402.63    22079.16    222.46 o 
   5   1   1     1245.70     1140.99     15.13 o 
   7   1   1       49.58       50.09      5.04 o 
   9   1   1      995.69      923.67     16.29 o 
  11   1   1      907.82      911.59     40.43 o 
  13   1   1       23.76       45.80      7.22 o 
  15   1   1      223.65      221.65     14.69 o 
  17   1   1      163.01      170.74     16.01 o 
 -16   2   1      297.40      287.45     17.22 o 
 -14   2   1       42.32       29.03      8.42 o 
 -12   2   1        2.34        4.56      4.02 o 
 -10   2   1     2640.71     2646.10     43.03 o 
  -8   2   1      110.98      108.41      4.02 o 
  -6   2   1     1133.32     1104.31     15.82 o 
  -4   2   1     1462.56     1442.07     16.73 o 
  -2   2   1        0.72        9.38      1.45 o 
   0   2   1      991.76      960.79     27.61 o 
   2   2   1       25.05       18.30      2.01 o 
   4   2   1      216.15      235.07      4.80 o 
   6   2   1      200.19      210.33      8.27 o 
   8   2   1        6.14        8.77      2.58 o 
  10   2   1        4.87        8.17      2.95 o 
  12   2   1      381.68      375.44     16.62 o 
  14   2   1       97.15       97.31      9.86 o 
  16   2   1        6.45        3.65      6.62 o 
 -17   3   1       17.73       17.15      7.99 o 
 -15   3   1       21.29       38.93     15.45 o 
 -13   3   1      603.38      597.15     19.15 o 
 -11   3   1      927.22      889.71     19.31 o 
  -9   3   1      642.54      631.40     12.60 o 
  -7   3   1       45.21       49.78      3.37 o 
  -5   3   1      588.08      648.16      9.70 o 
  -3   3   1       59.99       46.38      1.63 o 
  -1   3   1    13966.28    13062.89    196.80 o 
   1   3   1       37.20       32.58      2.57 o 
   3   3   1     2862.48     2790.21     31.23 o 
   5   3   1      182.47      215.04      6.79 o 
   7   3   1     1318.24     1308.25     23.94 o 
   9   3   1      978.25      923.62     22.04 o 
  11   3   1       27.25       35.01      5.89 o 
  13   3   1       12.05        6.60      5.57 o 
  15   3   1      474.92      510.37     25.17 o 
  17   3   1       34.51       68.68     10.98 o 
 -16   4   1        3.81       14.68      7.27 o 
 -14   4   1       85.79       94.94      9.40 o 
 -12   4   1        2.09        5.32      4.29 o 
 -10   4   1     1572.40     1608.85     30.32 o 
  -8   4   1       20.99       18.56      2.38 o 
  -6   4   1     2839.37     2872.07     54.31 o 
  -4   4   1       69.92       91.75      3.99 o 
  -2   4   1     3151.29     3163.59     96.28 o 
   0   4   1      463.70      538.39     13.61 o 
   2   4   1      670.23      635.88      8.66 o 
   4   4   1     5309.40     5697.31     70.46 o 
   6   4   1      243.02      259.38      6.52 o 
   8   4   1      425.39      446.80     12.04 o 
  10   4   1     1364.46     1316.39     29.73 o 
  12   4   1      184.03      170.44      8.51 o 
  14   4   1       91.12       94.93     10.24 o 
  16   4   1       42.01       51.03     11.93 o 
 -15   5   1       10.53       18.38      8.43 o 
 -13   5   1      429.31      394.99     15.79 o 
 -11   5   1     2375.40     2378.90     46.04 o 
  -9   5   1       47.32       52.90      3.89 o 
  -7   5   1     1129.36     1146.56     30.07 o 
  -5   5   1      176.75      195.84      6.30 o 
  -3   5   1     9175.40    10413.66    126.16 o 
  -1   5   1       55.10       72.47      3.25 o 
   1   5   1     1043.66     1080.17     22.50 o 
   3   5   1     1280.61     1367.27     19.28 o 
   5   5   1       43.66       45.89      3.14 o 
   7   5   1      151.74      148.05      4.77 o 
   9   5   1      158.92      154.28      7.03 o 
  11   5   1     1134.60     1124.00     34.89 o 
  13   5   1        3.67        6.52      5.14 o 
  15   5   1        0.06       -5.99      6.15 o 
 -16   6   1      276.86      281.65     29.26 o 
 -14   6   1      147.27      144.29      9.66 o 
 -12   6   1      826.31      830.76     25.31 o 
 -10   6   1      599.03      602.21     15.03 o 
  -8   6   1     1677.65     1718.19     32.26 o 
  -6   6   1      237.02      257.67      7.75 o 
  -4   6   1       38.51       34.85      2.49 o 
  -2   6   1      583.30      628.48     10.14 o 
   0   6   1      789.11      794.60     11.49 o 
   2   6   1      657.00      701.68     11.16 o 
   4   6   1     1946.98     2061.32     31.34 o 
   6   6   1       40.74       31.91      3.07 o 
   8   6   1        8.33       11.62      5.94 o 
  10   6   1      624.41      613.19     17.97 o 
  12   6   1      267.60      253.19     11.69 o 
  14   6   1      128.88      137.60     14.82 o 
  16   6   1       61.04       62.09     10.43 o 
 -15   7   1       23.39       49.21     17.28 o 
 -13   7   1       97.68       88.28      8.31 o 
 -11   7   1       36.73       32.58      4.43 o 
  -9   7   1        3.50        2.46      2.82 o 
  -7   7   1     1693.87     1705.79     38.40 o 
  -5   7   1     1064.14     1134.36     23.18 o 
  -3   7   1       90.28       89.53      3.74 o 
  -1   7   1       55.50       57.91      3.85 o 
   1   7   1     1202.90     1242.52     20.91 o 
   3   7   1      188.97      172.08      5.26 o 
   5   7   1      814.65      831.37     16.23 o 
   7   7   1       72.19       85.41      7.22 o 
   9   7   1     3551.43     3485.68     63.94 o 
  11   7   1       38.84       35.45      5.26 o 
  13   7   1      712.44      737.04     25.27 o 
  15   7   1       37.55       36.41     12.42 o 
 -14   8   1       72.08       71.48      9.77 o 
 -12   8   1      143.26      146.21      9.15 o 
 -10   8   1      147.43      133.93      6.67 o 
  -8   8   1      727.47      712.16     16.91 o 
  -6   8   1        3.59       10.37      5.16 o 
  -4   8   1      255.84      248.78      7.20 o 
  -2   8   1      887.91      903.27     16.13 o 
   0   8   1      351.04      396.71      9.25 o 
   2   8   1     1424.43     1381.77     23.11 o 
   4   8   1      329.56      293.73      9.83 o 
   6   8   1       31.27       43.50      6.42 o 
   8   8   1      210.13      203.05      7.86 o 
  10   8   1      222.91      215.68     10.94 o 
  12   8   1       12.87       25.55      5.83 o 
  14   8   1       27.26       35.80      8.69 o 
 -13   9   1      349.92      399.73     21.12 o 
 -11   9   1        0.54        4.80      3.71 o 
  -9   9   1      912.34      913.81     23.00 o 
  -7   9   1      175.16      203.14      8.00 o 
  -5   9   1        3.13        7.48      3.29 o 
  -3   9   1      461.61      443.65     10.53 o 
  -1   9   1     1030.09      974.52     19.94 o 
   1   9   1        0.21        0.02      3.08 o 
   3   9   1      350.46      349.80      9.27 o 
   5   9   1      143.46      160.95      6.50 o 
   7   9   1       82.87       73.20      5.18 o 
   9   9   1      316.25      295.72     10.99 o 
  11   9   1       14.65       20.30      6.50 o 
  13   9   1        1.87        6.60      5.43 o 
 -12  10   1      167.11      200.81     14.58 o 
 -10  10   1       19.07       25.44      6.59 o 
  -8  10   1      119.15      104.61      6.85 o 
  -6  10   1     1372.72     1225.33     26.99 o 
  -4  10   1      387.45      366.14     10.40 o 
  -2  10   1        0.73        1.09      2.50 o 
   0  10   1     2015.76     2056.44     36.77 o 
   2  10   1      339.81      283.19      8.45 o 
   4  10   1      272.39      259.48      8.82 o 
   6  10   1       52.92       43.62      4.78 o 
   8  10   1       74.72       64.28      9.70 o 
  10  10   1       49.47       51.10      7.04 o 
  12  10   1       58.33       64.89      9.55 o 
 -11  11   1      198.78      196.63     26.24 o 
  -9  11   1       31.63       51.54      7.98 o 
  -7  11   1      415.05      337.42     11.93 o 
  -5  11   1        2.39        5.57      3.25 o 
  -3  11   1        1.21       -0.45      3.20 o 
  -1  11   1     2626.10     2506.32     56.84 o 
   1  11   1      706.80      718.52     21.41 o 
   3  11   1      172.69      157.63      8.43 o 
   5  11   1      340.13      320.12     10.77 o 
   7  11   1      293.74      228.25     10.02 o 
   9  11   1       97.35      107.74      7.91 o 
  11  11   1       24.80       19.46      7.57 o 
 -10  12   1      141.38      130.82     16.04 o 
  -8  12   1       11.00        4.64      6.05 o 
  -6  12   1       47.37       42.31      6.19 o 
  -4  12   1      363.65      356.65     13.79 o 
  -2  12   1       25.14       23.10      6.32 o 
   0  12   1       20.88       30.22      6.73 o 
   2  12   1       58.31       63.25      6.50 o 
   4  12   1      134.89      139.53     12.00 o 
   6  12   1      159.73      182.39     10.72 o 
   8  12   1       79.91       84.33     10.42 o 
  10  12   1       24.63       28.70      9.00 o 
  -9  13   1        3.16        6.32      8.98 o 
  -7  13   1      149.81      152.40     13.98 o 
  -5  13   1       24.07       18.35      5.97 o 
  -3  13   1       46.47       53.36      6.49 o 
  -1  13   1       89.19       97.19      9.49 o 
   1  13   1      152.34      158.38      9.68 o 
   3  13   1      456.86      434.05     17.46 o 
   5  13   1       15.63       15.06      6.05 o 
   7  13   1        4.66       12.19     10.46 o 
  -6  14   1       72.10       76.65     15.79 o 
  -4  14   1      124.68      140.89     16.24 o 
  -2  14   1       11.83        8.35     10.02 o 
   0  14   1       75.94       80.77     10.55 o 
   2  14   1        0.79       -5.05      6.54 o 
   4  14   1       37.77       93.66     22.61 o 
   6  14   1       23.30        9.47      7.17 o 
  -3  15   1       11.35       15.41     10.51 o 
  -1  15   1       75.07       97.84     15.03 o 
   1  15   1        1.42       -3.37      8.77 o 
 -16   0   2       27.67       21.46     13.11 o 
 -14   0   2       69.71       54.19     24.25 o 
 -12   0   2      372.88      399.75     18.04 o 
 -10   0   2      163.33      161.70     14.91 o 
  -8   0   2      947.03     1050.85     32.44 o 
  -6   0   2     3388.71     3460.48     67.16 o 
  -4   0   2     1073.32     1023.97     19.22 o 
  -2   0   2     9758.74    10569.55    156.40 o 
   0   0   2    23891.52    23918.18    325.26 o 
   2   0   2     8015.07     8169.23    121.87 o 
   4   0   2     5369.14     5139.61     78.82 o 
   6   0   2     3617.27     3790.35     59.96 o 
   8   0   2      410.27      468.59     21.01 o 
  10   0   2       30.40       27.17      7.69 o 
  12   0   2      103.36      104.08     12.88 o 
  14   0   2     1489.13     1437.14     70.94 o 
  16   0   2        8.30       -4.95      9.54 o 
 -17   1   2      137.88      118.85     12.11 o 
 -15   1   2       54.78       47.35      8.27 o 
 -13   1   2      638.25      624.58     17.19 o 
 -11   1   2       81.27       74.66      5.99 o 
  -9   1   2      123.30      112.47      6.42 o 
  -7   1   2     5411.27     5881.17     83.67 o 
  -5   1   2      981.02      947.37     13.94 o 
  -3   1   2      677.53      694.66     11.43 o 
  -1   1   2    10300.57    10798.50    146.74 o 
   1   1   2    32756.82    31827.23    321.84 o 
   3   1   2      576.81      482.83     11.09 o 
   5   1   2      500.47      406.11     11.34 o 
   7   1   2       50.27       47.13      2.75 o 
   9   1   2       25.54       25.06      5.11 o 
  11   1   2       82.23       80.92      8.05 o 
  13   1   2      299.76      288.78     16.00 o 
  15   1   2        0.52       -2.09      6.13 o 
 -16   2   2       49.66       71.97     10.21 o 
 -14   2   2      469.64      481.92     18.04 o 
 -12   2   2       71.81       77.95      5.95 o 
 -10   2   2       76.91      104.22      5.31 o 
  -8   2   2      110.74      105.67      4.50 o 
  -6   2   2      325.58      306.41      8.11 o 
  -4   2   2     4348.46     4523.16     63.85 o 
  -2   2   2     4052.31     4052.26     47.60 o 
   0   2   2     8335.72     7945.56     74.31 o 
   2   2   2    12572.94    12617.57    141.12 o 
   4   2   2      110.01       87.51      3.27 o 
   6   2   2     1452.68     1439.26     24.33 o 
   8   2   2        0.81        1.08      2.46 o 
  10   2   2      987.31      949.87     29.39 o 
  12   2   2       75.63       86.15      8.81 o 
  14   2   2       40.14       54.21      9.07 o 
  16   2   2       14.86        7.60      7.23 o 
 -17   3   2       62.00       61.66     10.90 o 
 -15   3   2        0.89       -0.16      5.01 o 
 -13   3   2     1050.56      921.31     26.09 o 
 -11   3   2      232.94      217.05     12.04 o 
  -9   3   2       56.91       49.71      4.80 o 
  -7   3   2      110.57      150.25      7.76 o 
  -5   3   2       67.18       74.39      2.95 o 
  -3   3   2      778.28      655.08     18.46 o 
  -1   3   2       30.33       28.80      0.78 o 
   1   3   2     2342.37     2360.50     26.56 o 
   3   3   2     1025.24      978.64     15.70 o 
   5   3   2      681.79      654.20     13.64 o 
   7   3   2     1361.52     1338.04     30.04 o 
   9   3   2       24.34       17.97      3.15 o 
  11   3   2       19.59       20.56      5.71 o 
  13   3   2       23.37       10.83      5.97 o 
  15   3   2        0.87        1.98      7.56 o 
 -16   4   2       83.50       91.18     11.29 o 
 -14   4   2       26.57       26.84      7.50 o 
 -12   4   2      590.22      576.03     15.69 o 
 -10   4   2      216.25      189.11      7.37 o 
  -8   4   2        1.21        2.38      2.21 o 
  -6   4   2      228.68      242.45      6.55 o 
  -4   4   2       81.86       99.63      4.45 o 
  -2   4   2     1965.48     1851.80     20.65 o 
   0   4   2        0.02        4.66      1.63 o 
   2   4   2      281.80      305.17      9.95 o 
   4   4   2      490.39      469.40     10.16 o 
   6   4   2       48.08       59.32      3.48 o 
   8   4   2     3135.74     3092.41     73.43 o 
  10   4   2      182.10      175.78      8.69 o 
  12   4   2      149.09      151.72     10.37 o 
  14   4   2        8.53        6.00      6.57 o 
  16   4   2      128.47      150.82     14.52 o 
 -15   5   2      115.99      117.81     10.87 o 
 -13   5   2       16.95       15.18      5.24 o 
 -11   5   2      947.04      910.09     23.23 o 
  -9   5   2     1016.18     1004.74     24.53 o 
  -7   5   2      671.97      703.97     17.53 o 
  -5   5   2       20.33       19.65      1.87 o 
  -3   5   2      912.04     1018.30     33.79 o 
  -1   5   2     2560.43     2644.10     39.19 o 
   1   5   2        0.12       -0.49      1.21 o 
   3   5   2     2625.59     2845.34     47.84 o 
   5   5   2     1334.33     1319.44     21.33 o 
   7   5   2        2.15        1.83      2.23 o 
   9   5   2        1.38        6.82      7.41 o 
  11   5   2       52.54       57.06      5.38 o 
  13   5   2       27.28       37.21      7.43 o 
  15   5   2        0.78        6.63      7.11 o 
 -16   6   2        2.14        7.00      8.22 o 
 -14   6   2      377.50      379.99     19.90 o 
 -12   6   2        4.82        4.74      3.31 o 
 -10   6   2      353.34      320.99     10.16 o 
  -8   6   2       76.84       77.93      4.32 o 
  -6   6   2      370.83      373.14      8.41 o 
  -4   6   2     2629.65     2882.25     60.71 o 
  -2   6   2       50.22       30.84      1.53 o 
   0   6   2      437.60      446.85     13.11 o 
   2   6   2      676.30      643.23     16.39 o 
   4   6   2       49.00       64.84      3.95 o 
   6   6   2      936.56      942.75     23.66 o 
   8   6   2       95.99       81.27      4.88 o 
  10   6   2      251.10      249.13     11.05 o 
  12   6   2      279.62      273.26     12.02 o 
  14   6   2      189.95      202.75     15.02 o 
 -15   7   2       18.15       18.82      8.03 o 
 -13   7   2        1.78        2.10      5.36 o 
 -11   7   2        0.52       -2.03      3.41 o 
  -9   7   2      206.28      226.44      8.09 o 
  -7   7   2      268.47      256.31      7.37 o 
  -5   7   2       46.60       44.98      3.69 o 
  -3   7   2      180.73      189.31      4.51 o 
  -1   7   2      214.14      228.07     10.59 o 
   1   7   2       84.45       94.05      5.87 o 
   3   7   2      795.00      819.45     15.92 o 
   5   7   2       93.21       99.59      4.82 o 
   7   7   2       88.17       86.94      4.90 o 
   9   7   2      191.02      179.39     10.66 o 
  11   7   2        5.97        1.09      4.03 o 
  13   7   2       45.94       54.20      8.45 o 
 -14   8   2       86.91      103.39     12.07 o 
 -12   8   2       42.20       48.30      6.32 o 
 -10   8   2        0.05        2.08      3.63 o 
  -8   8   2       17.21       25.40      3.63 o 
  -6   8   2      250.96      252.65      7.46 o 
  -4   8   2      927.17      936.90     16.83 o 
  -2   8   2       41.38       45.92      4.38 o 
   0   8   2      196.47      191.44      7.63 o 
   2   8   2      172.29      183.78      7.77 o 
   4   8   2      167.00      161.80      7.68 o 
   6   8   2      212.09      226.81      7.94 o 
   8   8   2      422.03      381.51     11.51 o 
  10   8   2       35.16       49.63      5.87 o 
  12   8   2       52.05       55.82      6.80 o 
  14   8   2       16.31       17.59      7.33 o 
 -13   9   2       43.88       50.32      8.93 o 
 -11   9   2       96.90       91.64      8.00 o 
  -9   9   2      274.66      268.43     11.47 o 
  -7   9   2      999.97      887.35     23.50 o 
  -5   9   2      117.19      123.89      5.35 o 
  -3   9   2      112.80      124.11      7.15 o 
  -1   9   2       31.29       52.10      9.76 o 
   1   9   2      519.01      530.83     15.64 o 
   3   9   2     1343.57     1349.09     32.28 o 
   5   9   2      247.97      244.30     10.58 o 
   7   9   2      116.84       96.11      6.88 o 
   9   9   2        4.87        3.41      3.92 o 
  11   9   2        1.50        3.04      4.40 o 
  13   9   2      116.77      135.66     13.12 o 
 -12  10   2        6.62       21.18     13.18 o 
 -10  10   2        0.01       -1.71      4.79 o 
  -8  10   2      248.25      229.62     13.62 o 
  -6  10   2      443.04      436.69     19.10 o 
  -4  10   2      279.37      269.71     10.62 o 
  -2  10   2      599.21      556.97     16.31 o 
   0  10   2     1564.30     1473.15     48.00 o 
   2  10   2       60.60       72.28      6.35 o 
   4  10   2       42.82       51.87      5.79 o 
   6  10   2       26.09       31.41      6.40 o 
   8  10   2      375.44      346.44     12.45 o 
  10  10   2       16.75        8.76      8.85 o 
  12  10   2       19.93       40.29      9.15 o 
 -11  11   2       17.88       17.18      7.40 o 
  -9  11   2      102.84       93.28     13.13 o 
  -7  11   2       52.04       60.46      8.80 o 
  -5  11   2      202.98      189.97     12.44 o 
  -3  11   2       12.88        7.72      4.78 o 
  -1  11   2      320.82      309.12     13.24 o 
   1  11   2       19.46       33.27      5.47 o 
   3  11   2        1.04        5.57      4.99 o 
   5  11   2        8.71        8.32      4.74 o 
   7  11   2      162.70      156.11     11.90 o 
   9  11   2      250.75      258.08     17.01 o 
  11  11   2       10.30       15.83      8.20 o 
 -10  12   2      121.64      121.43     12.34 o 
  -8  12   2       18.84       23.71      7.87 o 
  -6  12   2       36.28       36.57      7.63 o 
  -4  12   2      125.89      135.03     11.37 o 
  -2  12   2      218.67      213.36     13.95 o 
   0  12   2      162.10      138.59      9.37 o 
   2  12   2      513.81      486.12     17.83 o 
   4  12   2      116.91      123.25      9.38 o 
   6  12   2      221.46      225.51     14.78 o 
   8  12   2       20.46       27.44     11.30 o 
  -7  13   2      279.58      308.18     19.81 o 
  -5  13   2       55.62       77.40      9.41 o 
  -3  13   2       12.76       16.58     10.16 o 
  -1  13   2        4.75        8.57      5.55 o 
   1  13   2       89.28       75.05      7.94 o 
   3  13   2        4.63        6.26      4.89 o 
   5  13   2        3.60       15.58      8.72 o 
   7  13   2        6.75        3.78      6.33 o 
  -6  14   2       30.11       41.41     11.62 o 
  -4  14   2      130.48      180.67     16.02 o 
  -2  14   2        4.07       -4.08      6.72 o 
   0  14   2        4.77       -1.89      5.25 o 
   2  14   2      457.41      435.35     32.57 o 
   4  14   2      204.13      218.40     15.60 o 
 -17   1   3       10.86       21.08      8.43 o 
 -15   1   3       27.31       24.85      8.91 o 
 -13   1   3      115.39      127.44      7.68 o 
 -11   1   3       38.29       40.02      4.94 o 
  -9   1   3      564.34      582.08     14.14 o 
  -7   1   3      210.38      236.17      7.19 o 
  -5   1   3     1524.52     1485.53     22.13 o 
  -3   1   3      440.00      436.62      7.43 o 
  -1   1   3     2211.35     2271.82     32.88 o 
   1   1   3       82.02       88.21      2.96 o 
   3   1   3     2870.27     2839.10     52.33 o 
   5   1   3     1778.00     1693.41     25.04 o 
   7   1   3        2.89        1.53      1.85 o 
   9   1   3      477.86      492.16     24.65 o 
  11   1   3        4.90       30.42     14.16 o 
  13   1   3      271.49      286.85     16.92 o 
  15   1   3       68.56       69.71     10.62 o 
 -16   2   3       26.82       32.47     13.74 o 
 -14   2   3      122.47      106.09      7.37 o 
 -12   2   3       73.20       73.76      5.78 o 
 -10   2   3      161.91      159.66      7.29 o 
  -8   2   3      518.54      545.52     12.43 o 
  -6   2   3     1434.60     1402.95     21.96 o 
  -4   2   3       30.55       33.18      2.02 o 
  -2   2   3     4976.13     4922.69     65.07 o 
   0   2   3      602.57      577.25      8.99 o 
   2   2   3       20.35       19.53      1.99 o 
   4   2   3     3786.09     3851.25     54.14 o 
   6   2   3      353.87      353.54      7.74 o 
   8   2   3       51.62       40.89      3.81 o 
  10   2   3        5.34        9.80      5.21 o 
  12   2   3       36.55       46.06      7.76 o 
  14   2   3       23.64       42.21      8.33 o 
 -17   3   3        0.01       22.27     13.89 o 
 -15   3   3       28.47       41.02      8.88 o 
 -13   3   3      541.00      497.70     15.85 o 
 -11   3   3      381.49      336.40     11.14 o 
  -9   3   3       40.48       47.01      5.41 o 
  -7   3   3     1304.18     1310.36     21.82 o 
  -5   3   3      411.69      388.09      9.57 o 
  -3   3   3       25.78       20.42      2.81 o 
  -1   3   3      673.40      751.75     11.78 o 
   1   3   3     1750.17     1851.37     24.62 o 
   3   3   3     2269.76     2268.76     32.60 o 
   5   3   3        0.04        1.13      1.94 o 
   7   3   3       39.13       43.13      6.77 o 
   9   3   3      427.07      417.13     14.23 o 
  11   3   3        3.57       -6.72      5.17 o 
  13   3   3        0.06       -8.00      6.16 o 
  15   3   3       41.68       50.19     10.02 o 
 -16   4   3       18.97       23.33      8.83 o 
 -14   4   3       55.86       55.24      8.74 o 
 -12   4   3      134.32      137.96      7.35 o 
 -10   4   3     3636.27     3726.28     68.40 o 
  -8   4   3      230.73      239.15      7.21 o 
  -6   4   3       66.93       50.53      4.23 o 
  -4   4   3        3.48       10.05      3.49 o 
  -2   4   3      648.66      680.48     14.78 o 
   0   4   3     1495.66     1462.57     25.18 o 
   2   4   3        3.19        1.47      1.45 o 
   4   4   3     1463.31     1486.88     28.26 o 
   6   4   3      128.43      119.37      5.04 o 
   8   4   3      479.92      469.24     13.60 o 
  10   4   3      202.86      193.73     13.78 o 
  12   4   3       44.53       51.55      8.18 o 
  14   4   3       35.39       49.01      9.53 o 
 -15   5   3       52.40       67.83     10.06 o 
 -13   5   3        5.04        3.67      4.24 o 
 -11   5   3     1196.86     1224.45     32.63 o 
  -9   5   3     1430.93     1364.48     32.45 o 
  -7   5   3      117.53      123.05      6.01 o 
  -5   5   3     3035.61     3219.52     56.34 o 
  -3   5   3      271.16      292.03     10.21 o 
  -1   5   3      334.56      314.05      6.90 o 
   1   5   3      615.70      583.80     23.48 o 
   3   5   3      439.37      455.52     10.24 o 
   5   5   3      661.68      656.52     13.07 o 
   7   5   3      382.81      361.29      9.72 o 
   9   5   3        0.07        1.05      3.00 o 
  11   5   3     1754.84     1799.36     55.29 o 
  13   5   3       41.47       71.67      9.56 o 
  15   5   3       31.96       26.50      9.03 o 
 -14   6   3       75.83       73.32      9.62 o 
 -12   6   3      156.07      154.95      9.08 o 
 -10   6   3      403.66      390.92     13.94 o 
  -8   6   3       26.48       22.50      9.27 o 
  -6   6   3      239.60      288.71      9.34 o 
  -4   6   3     1832.31     1790.10     56.48 o 
  -2   6   3      550.52      508.69     20.00 o 
   0   6   3        0.67       -0.65      3.28 o 
   2   6   3     3790.84     3979.81     75.26 o 
   4   6   3        6.38        1.56      2.36 o 
   6   6   3      183.08      197.98      6.63 o 
   8   6   3      254.69      244.11      9.98 o 
  10   6   3     1021.96      979.98     26.84 o 
  12   6   3       13.47       23.06      6.83 o 
  14   6   3        4.72       12.61      9.98 o 
 -15   7   3       68.64       91.37     12.82 o 
 -13   7   3      896.84      936.93     35.16 o 
 -11   7   3        5.12        0.85      4.17 o 
  -9   7   3       59.99       60.81      5.62 o 
  -7   7   3       22.82       31.65      5.67 o 
  -5   7   3      229.28      196.99     13.11 o 
  -3   7   3     1749.20     1713.82     47.42 o 
  -1   7   3       83.39       71.84      5.59 o 
   1   7   3       62.15       49.89      5.17 o 
   3   7   3        6.06       15.49      4.10 o 
   5   7   3       68.46       73.23      4.89 o 
   7   7   3      379.53      361.09     10.55 o 
   9   7   3      209.90      199.27     10.56 o 
  11   7   3       42.02       43.40      6.44 o 
  13   7   3       40.62       44.86      9.31 o 
 -14   8   3        8.02       -7.64      9.00 o 
 -12   8   3        0.95        5.66      5.03 o 
 -10   8   3       79.65       82.23      7.01 o 
  -8   8   3      273.51      269.10     10.92 o 
  -6   8   3       10.91       -6.56      4.37 o 
  -4   8   3     1112.04     1036.28     31.05 o 
  -2   8   3       76.12       79.85      7.05 o 
   0   8   3      165.20      153.32      7.90 o 
   2   8   3       54.04       57.02      7.52 o 
   4   8   3      150.53      149.14     10.61 o 
   6   8   3      322.30      327.77     10.00 o 
   8   8   3       16.20       10.29      4.49 o 
  10   8   3        2.01        1.26      3.97 o 
  12   8   3        1.72        3.04      5.71 o 
 -13   9   3        1.60        6.89      9.29 o 
 -11   9   3       27.89       29.13     14.34 o 
  -9   9   3        0.09       -3.71      7.35 o 
  -7   9   3      182.46      194.30     11.87 o 
  -5   9   3      553.27      522.87     21.33 o 
  -3   9   3      328.32      315.03     15.59 o 
  -1   9   3      355.09      368.96     12.42 o 
   1   9   3      706.95      690.04     20.08 o 
   3   9   3      318.76      308.31     12.57 o 
   5   9   3       65.95       64.29      6.13 o 
   7   9   3      112.57      112.42      8.18 o 
   9   9   3      363.79      354.55     20.54 o 
  11   9   3      114.68      113.95     12.65 o 
 -12  10   3      141.63      151.49     19.79 o 
 -10  10   3      184.07      227.34     15.87 o 
  -8  10   3      637.86      626.45     27.40 o 
  -6  10   3       31.85       27.62      7.92 o 
  -4  10   3      396.24      387.77     18.28 o 
  -2  10   3       11.95       25.67      6.18 o 
   0  10   3     2413.60     2402.60     62.23 o 
   2  10   3        0.28        4.94      4.22 o 
   4  10   3       67.46       62.05      6.95 o 
   6  10   3      100.34      110.22      8.36 o 
   8  10   3        3.37        7.49      5.76 o 
  10  10   3       24.47       30.63      8.30 o 
 -11  11   3       55.35       63.54     10.80 o 
  -9  11   3       14.24       18.04     13.83 o 
  -7  11   3      799.58      723.31     29.67 o 
  -5  11   3       40.74       39.72      7.84 o 
  -3  11   3      154.58      140.21     11.08 o 
  -1  11   3       67.21       66.64      8.14 o 
   1  11   3      267.22      270.75     12.65 o 
   3  11   3      615.91      638.30     22.28 o 
   5  11   3       88.32       92.12     11.35 o 
   7  11   3       43.32       61.53      7.80 o 
   9  11   3        1.23        1.91      5.87 o 
  -8  12   3        6.84       11.81      7.22 o 
  -6  12   3       44.96       47.75      8.98 o 
  -4  12   3      104.39      116.40     11.47 o 
  -2  12   3      675.33      665.70     27.82 o 
   0  12   3      152.66      167.15     15.18 o 
   2  12   3       20.75       37.42      6.60 o 
   4  12   3       33.47       47.91      7.18 o 
   6  12   3       45.54       53.90      7.80 o 
   8  12   3       25.50       19.44      8.17 o 
  -7  13   3       18.48       33.19     10.54 o 
  -5  13   3      132.85      130.26     13.10 o 
  -3  13   3       35.51       46.74      9.19 o 
  -1  13   3      137.70      148.33     13.12 o 
   1  13   3        1.60       15.67      6.74 o 
   3  13   3       73.57       67.55     10.02 o 
   5  13   3       64.69       75.79      9.40 o 
  -4  14   3       54.38       60.02     11.05 o 
  -2  14   3       14.23       27.34      8.70 o 
   0  14   3       15.43       17.10      8.02 o 
   2  14   3       20.53       27.90      8.64 o 
 -16   0   4      401.18      433.99     50.95 o 
 -14   0   4        8.67       12.88      6.68 o 
 -12   0   4     1566.01     1545.73     51.04 o 
 -10   0   4      266.84      249.94     14.04 o 
  -8   0   4      411.25      417.58     19.93 o 
  -6   0   4     4495.41     4802.01    107.76 o 
  -4   0   4     3714.67     3782.25     79.77 o 
  -2   0   4      377.13      445.69     16.27 o 
   0   0   4     7033.01     7075.34    141.04 o 
   2   0   4       51.56       63.93     10.85 o 
   4   0   4       11.43        9.29      3.38 o 
   6   0   4      317.83      255.27     11.66 o 
   8   0   4       11.10       14.04      5.63 o 
  10   0   4      135.61      133.74     15.26 o 
  12   0   4      262.45      270.21     23.17 o 
  14   0   4      206.34      212.82     22.33 o 
 -15   1   4       25.85       18.84     10.37 o 
 -13   1   4       80.14       88.97      7.08 o 
 -11   1   4      461.08      446.33     13.66 o 
  -9   1   4      173.29      196.80      8.30 o 
  -7   1   4       12.77       24.91      3.40 o 
  -5   1   4       33.02       32.66      3.16 o 
  -3   1   4      515.03      492.79     10.35 o 
  -1   1   4     3452.88     3612.26     51.80 o 
   1   1   4      487.08      550.94     10.84 o 
   3   1   4       70.40       63.95      3.70 o 
   5   1   4     1743.82     1740.40     30.30 o 
   7   1   4       64.34       68.04      7.00 o 
   9   1   4      180.69      184.90     11.08 o 
  11   1   4      131.31      133.47     10.78 o 
  13   1   4       56.74       59.34      9.68 o 
 -16   2   4      130.91      126.00     15.61 o 
 -14   2   4       55.77       69.05      9.06 o 
 -12   2   4        6.32        7.83      3.77 o 
 -10   2   4       33.76       40.29      4.85 o 
  -8   2   4      144.55      127.99      7.51 o 
  -6   2   4      205.54      204.70      6.17 o 
  -4   2   4      218.08      205.21      5.35 o 
  -2   2   4       38.86       57.39      3.03 o 
   0   2   4     1219.78     1231.45     20.03 o 
   2   2   4     1587.14     1599.37     26.31 o 
   4   2   4      819.77      854.78     16.73 o 
   6   2   4        3.13       13.11      2.99 o 
   8   2   4      253.62      240.40     10.75 o 
  10   2   4       56.68       62.37      7.53 o 
  12   2   4       66.09       55.23      8.67 o 
  14   2   4        0.01        2.17      6.43 o 
 -15   3   4       13.52        9.88      6.70 o 
 -13   3   4      120.54       84.47      9.56 o 
 -11   3   4       33.01       26.83      5.55 o 
  -9   3   4      328.01      312.67     12.42 o 
  -7   3   4      683.40      715.72     18.22 o 
  -5   3   4      981.86     1010.35     22.11 o 
  -3   3   4        0.02       -0.03      1.40 o 
  -1   3   4      438.23      399.07     10.37 o 
   1   3   4     2757.14     2730.17     41.15 o 
   3   3   4     1556.32     1524.46     28.15 o 
   5   3   4       20.59       24.62      3.14 o 
   7   3   4      238.73      219.61      7.36 o 
   9   3   4      395.93      402.18     13.49 o 
  11   3   4        0.00       -2.23      4.69 o 
  13   3   4       58.62       68.61      9.89 o 
 -16   4   4        0.01       -3.91      7.76 o 
 -14   4   4      500.51      480.80     19.85 o 
 -12   4   4      136.60      139.20      9.67 o 
 -10   4   4        6.92       11.95      5.48 o 
  -8   4   4      302.65      269.59     12.99 o 
  -6   4   4       33.68       35.89      5.12 o 
  -4   4   4     1057.30     1035.34     21.15 o 
  -2   4   4     1018.01     1031.47     24.94 o 
   0   4   4      107.46      123.73      3.84 o 
   2   4   4     1897.64     1929.23     31.38 o 
   4   4   4       21.99       25.67      3.05 o 
   6   4   4        0.06        0.92      2.86 o 
   8   4   4        2.51       -5.31      3.54 o 
  10   4   4        3.38        7.86      5.15 o 
  12   4   4       52.43       67.06      9.34 o 
  14   4   4       10.88       11.21      8.57 o 
 -15   5   4       25.21       28.71      8.91 o 
 -13   5   4       97.31       97.15      8.85 o 
 -11   5   4      426.99      417.64     16.16 o 
  -9   5   4      101.42       98.17      7.95 o 
  -7   5   4      190.78      196.93     11.84 o 
  -5   5   4      160.23      155.75      6.63 o 
  -3   5   4      376.35      359.58      8.52 o 
  -1   5   4       22.72       26.29      3.32 o 
   1   5   4      135.65      123.61      3.81 o 
   3   5   4       37.27       36.11      4.77 o 
   5   5   4       96.12      101.27      5.21 o 
   7   5   4      966.86      950.03     20.89 o 
   9   5   4       58.68       55.88      5.56 o 
  11   5   4      190.89      197.26     19.53 o 
  13   5   4       52.08       58.35      9.94 o 
 -14   6   4       14.11       22.04      7.32 o 
 -12   6   4       19.98       17.82      5.34 o 
 -10   6   4     1419.31     1414.03     37.92 o 
  -8   6   4      152.89      169.53      8.92 o 
  -6   6   4      434.90      445.69     12.77 o 
  -4   6   4      184.97      206.28     11.00 o 
  -2   6   4       80.52       77.04      7.11 o 
   0   6   4      169.25      177.12     12.03 o 
   2   6   4       16.20       26.34      3.84 o 
   4   6   4      870.77      866.71     17.74 o 
   6   6   4       10.91        8.23      3.74 o 
   8   6   4       56.38       58.79      5.82 o 
  10   6   4      261.51      254.34     11.80 o 
  12   6   4        4.78        0.46      5.28 o 
 -13   7   4        0.00        6.18      5.75 o 
 -11   7   4        0.05        3.95      4.09 o 
  -9   7   4       90.05       84.46      7.48 o 
  -7   7   4       71.05       59.40      8.04 o 
  -5   7   4        1.53        9.96      4.98 o 
  -3   7   4        0.26        7.40      5.28 o 
  -1   7   4        9.65       11.51      6.62 o 
   1   7   4        2.41        0.32      3.06 o 
   3   7   4       93.45      104.12      6.70 o 
   5   7   4        0.02        2.93      3.75 o 
   7   7   4       25.62       33.65      5.46 o 
   9   7   4       71.66       58.60      6.50 o 
  11   7   4        0.24        2.08      4.99 o 
 -12   8   4        0.59        9.72     13.94 o 
 -10   8   4      225.07      259.10     22.64 o 
  -8   8   4       69.81       63.52      8.60 o 
  -6   8   4       95.36       73.28      8.57 o 
  -4   8   4      178.93      191.80     13.39 o 
  -2   8   4      308.37      321.34     25.86 o 
   0   8   4       10.34       28.51     10.71 o 
   2   8   4      131.77      146.22      7.98 o 
   4   8   4      157.57      155.75      8.51 o 
   6   8   4      110.57      114.62      7.95 o 
   8   8   4      116.11      124.29     10.38 o 
  10   8   4       36.79       43.74      7.93 o 
  12   8   4        8.30       14.31      9.60 o 
 -11   9   4        6.33       10.67      6.89 o 
  -9   9   4        0.26        2.43      9.76 o 
  -7   9   4      725.20      739.74     30.51 o 
  -5   9   4       18.12       25.67      6.96 o 
  -3   9   4       14.10       26.51     11.07 o 
  -1   9   4      136.66      123.56     10.82 o 
   1   9   4      419.23      403.20     19.51 o 
   3   9   4      213.22      197.09      9.99 o 
   5   9   4        0.45        1.84      3.92 o 
   7   9   4       67.98       68.95      7.05 o 
   9   9   4       54.69       54.53      8.80 o 
  11   9   4        3.29       -7.30     11.08 o 
 -10  10   4       12.23        6.16      6.80 o 
  -8  10   4       17.41        8.25      6.42 o 
  -6  10   4       15.09       13.77      6.67 o 
  -4  10   4      570.85      568.54     25.34 o 
  -2  10   4        2.96        1.46      5.30 o 
   0  10   4      356.54      409.63     19.32 o 
   2  10   4       35.98       35.65     10.80 o 
   4  10   4      229.12      234.77     12.66 o 
   6  10   4        7.18        2.95      4.58 o 
   8  10   4        4.12       25.75      7.67 o 
  10  10   4       82.97      136.60     12.58 o 
  -9  11   4      187.83      189.84     16.33 o 
  -7  11   4       24.33       38.05      9.10 o 
  -5  11   4      319.72      361.19     20.45 o 
  -3  11   4      119.04      104.70     11.18 o 
  -1  11   4      507.78      519.91     23.13 o 
   1  11   4        5.59       18.58      7.69 o 
   3  11   4      275.63      249.13     15.83 o 
   5  11   4       37.51       47.43      7.05 o 
   7  11   4      100.98      108.28     13.91 o 
  -8  12   4        4.22       16.27      8.99 o 
  -6  12   4        7.60       20.48      8.17 o 
  -4  12   4       44.99       42.19     11.85 o 
  -2  12   4       67.22       85.07     10.71 o 
   0  12   4       59.62       69.37     12.86 o 
   2  12   4      164.90      244.44     45.18 o 
   4  12   4        2.75       -1.08      8.07 o 
   6  12   4       93.54       79.76     13.68 o 
  -5  13   4       40.95       51.98     13.72 o 
  -3  13   4       11.95       -1.70      6.55 o 
  -1  13   4        3.25        8.73      6.65 o 
   1  13   4       15.27       13.54      7.65 o 
   3  13   4        4.28       13.66      8.04 o 
 -15   1   5       25.62       33.88      8.53 o 
 -13   1   5        0.54       11.80      6.33 o 
 -11   1   5      217.02      225.13     10.21 o 
  -9   1   5      563.22      539.64     15.21 o 
  -7   1   5      206.64      234.55      8.17 o 
  -5   1   5        0.11        4.90      5.87 o 
  -3   1   5        1.83        5.83      4.18 o 
  -1   1   5     1123.69     1078.31     20.37 o 
   1   1   5      348.06      301.27     13.60 o 
   3   1   5      114.71      121.04      5.63 o 
   5   1   5       24.03       30.14      4.24 o 
   7   1   5        2.26       -0.35      3.11 o 
   9   1   5       17.69       12.83      5.72 o 
  11   1   5      109.51      129.80     13.41 o 
  13   1   5       11.32       24.54      8.11 o 
 -14   2   5       28.07       29.87      9.70 o 
 -12   2   5       19.10       18.56      5.73 o 
 -10   2   5      250.58      234.41     11.56 o 
  -8   2   5       34.65       39.79      5.41 o 
  -6   2   5       55.76       60.22      8.80 o 
  -4   2   5      241.52      233.52     10.55 o 
  -2   2   5        0.16       -2.54      2.26 o 
   0   2   5      889.11      941.46     18.55 o 
   2   2   5      106.39      108.20      5.32 o 
   4   2   5       78.99       78.15      5.30 o 
   6   2   5      534.29      512.62     13.54 o 
   8   2   5       44.05       47.31      5.45 o 
  10   2   5        2.36       13.15     13.96 o 
  12   2   5        5.23        2.28      5.93 o 
 -15   3   5        0.75        6.47      6.14 o 
 -13   3   5        4.03        1.91      5.21 o 
 -11   3   5       68.65       66.44      7.59 o 
  -9   3   5      190.67      199.31     11.11 o 
  -7   3   5        1.10        1.15      3.60 o 
  -5   3   5      619.81      594.64     16.32 o 
  -3   3   5        1.36        1.55      2.61 o 
  -1   3   5       47.00       55.11      5.64 o 
   1   3   5        3.17        5.93      2.35 o 
   3   3   5       35.95       48.85      5.77 o 
   5   3   5      673.71      648.43     16.06 o 
   7   3   5        0.12        1.31      2.82 o 
   9   3   5      183.90      208.65     13.29 o 
  11   3   5       27.55       23.37      7.21 o 
  13   3   5        4.30       -3.61      7.10 o 
 -14   4   5        0.00       -1.36      5.05 o 
 -12   4   5      433.38      419.15     21.64 o 
 -10   4   5      314.60      317.11     14.24 o 
  -8   4   5       10.03       19.29      4.78 o 
  -6   4   5      337.46      343.05     12.17 o 
  -4   4   5      203.92      185.25      7.57 o 
  -2   4   5      220.97      216.91      9.88 o 
   0   4   5       18.40       20.78      3.84 o 
   2   4   5       41.14       46.72      3.78 o 
   4   4   5     1713.04     1748.44     36.05 o 
   6   4   5      201.44      208.43      8.43 o 
   8   4   5      169.08      164.60      9.34 o 
  10   4   5       15.75       25.41      6.84 o 
  12   4   5      140.77      159.33     13.64 o 
 -13   5   5       20.17       23.89      7.04 o 
 -11   5   5     1313.33     1355.75     39.86 o 
  -9   5   5      520.13      540.43     19.03 o 
  -7   5   5      563.61      499.53     16.29 o 
  -5   5   5      662.67      679.43     18.43 o 
  -3   5   5       88.54       99.54      8.22 o 
  -1   5   5       57.88       64.48      6.97 o 
   1   5   5        2.42       10.51      3.84 o 
   3   5   5      715.79      707.36     16.39 o 
   5   5   5      329.77      332.29     10.54 o 
   7   5   5      155.38      155.64      7.72 o 
   9   5   5      449.62      428.67     16.15 o 
  11   5   5      416.39      408.71     26.25 o 
 -14   6   5       29.76       33.71     10.36 o 
 -12   6   5      243.67      257.22     17.89 o 
 -10   6   5       75.81       66.13      7.37 o 
  -8   6   5      294.97      307.72     16.01 o 
  -6   6   5      261.60      277.70     14.89 o 
  -4   6   5       10.87       26.53     10.18 o 
  -2   6   5       53.13       66.45      7.58 o 
   0   6   5       82.31      107.09      9.15 o 
   2   6   5        0.03        6.46      4.35 o 
   4   6   5        3.84       11.74      4.23 o 
   6   6   5        6.55       12.52      4.91 o 
   8   6   5      371.03      359.13     14.45 o 
  10   6   5      209.45      197.29     16.20 o 
 -13   7   5       81.34       71.67     12.04 o 
 -11   7   5       19.36       31.33      8.40 o 
  -9   7   5       31.93       33.15      8.14 o 
  -7   7   5        0.52        9.84      6.30 o 
  -5   7   5      127.15      122.25     10.55 o 
  -3   7   5     1156.32     1104.10     36.92 o 
  -1   7   5       98.89       86.13      8.66 o 
   1   7   5      384.30      387.69     23.43 o 
   3   7   5      237.95      216.92     10.54 o 
   5   7   5      118.22      130.82      8.98 o 
   7   7   5       73.02       75.55      8.50 o 
   9   7   5       33.40       41.46      7.85 o 
  11   7   5       11.47       11.91     10.87 o 
 -12   8   5       92.93       88.12     12.09 o 
 -10   8   5      153.14      148.10     13.95 o 
  -8   8   5       27.27       42.69      8.19 o 
  -6   8   5       21.59       28.40     12.09 o 
  -4   8   5       11.11       -4.09      5.36 o 
  -2   8   5      670.47      633.01     26.08 o 
   0   8   5        2.78       24.07     14.01 o 
   2   8   5      362.42      386.08     23.15 o 
   4   8   5       21.01       13.16      6.58 o 
   6   8   5        9.57        9.85      5.17 o 
   8   8   5        1.12        4.14      5.55 o 
  10   8   5        4.53      -12.34     10.51 o 
 -11   9   5        5.16        5.29      7.80 o 
  -9   9   5       14.74       51.01     14.40 o 
  -7   9   5      207.19      215.46     18.06 o 
  -5   9   5       76.32       78.35     13.99 o 
  -3   9   5       63.90       71.24      9.17 o 
  -1   9   5      491.63      514.98     22.25 o 
   1   9   5       39.43       41.55      7.46 o 
   3   9   5        1.70        0.98      7.30 o 
   5   9   5      167.12      162.57     10.56 o 
   7   9   5      174.90      196.73     13.95 o 
   9   9   5        6.41       11.69      7.19 o 
 -10  10   5       14.72       23.43     11.85 o 
  -8  10   5       39.81       32.21      8.69 o 
  -6  10   5      146.33      139.50     12.84 o 
  -4  10   5      156.47      163.62     13.29 o 
  -2  10   5       33.63       50.50     10.24 o 
   0  10   5      445.39      451.41     38.28 o 
   2  10   5       17.17       33.87      8.33 o 
   4  10   5      288.50      329.47     19.01 o 
   6  10   5        3.34        6.02     19.03 o 
   8  10   5        4.14        9.37      8.59 o 
  -7  11   5      162.21      179.38     16.12 o 
  -5  11   5      133.49      132.29     14.47 o 
  -3  11   5       64.51       72.92     11.12 o 
  -1  11   5      276.00      299.01     19.67 o 
   1  11   5      183.21      185.39     14.54 o 
   3  11   5       26.06       26.96      8.22 o 
   5  11   5       16.84       26.71     10.04 o 
  -4  12   5       41.54       37.09      9.91 o 
  -2  12   5      148.41      162.74     15.39 o 
   0  12   5       38.27       50.94     10.34 o 
   2  12   5       11.54       16.59      9.81 o 
 -14   0   6       34.72       41.93     15.10 o 
 -12   0   6      134.49      101.31     14.78 o 
 -10   0   6      128.97      137.04     22.66 o 
  -8   0   6        3.68        4.31      5.15 o 
  -6   0   6       67.55       66.85      7.40 o 
  -4   0   6      778.03      791.16     31.36 o 
  -2   0   6      887.04      835.35     27.02 o 
   0   0   6      720.64      658.88     22.51 o 
   2   0   6       90.09       86.89      8.04 o 
   4   0   6        1.52       18.48      8.52 o 
   6   0   6      358.31      344.43     35.44 o 
   8   0   6        0.01      -10.09      8.06 o 
  10   0   6      181.92      218.37     47.31 o 
 -13   1   6       10.94       12.82      7.37 o 
 -11   1   6      169.96      185.54     11.55 o 
  -9   1   6       56.22       50.67      6.52 o 
  -7   1   6      727.18      709.05     20.97 o 
  -5   1   6      101.12       97.85      5.46 o 
  -3   1   6      239.25      228.18      8.77 o 
  -1   1   6      230.16      207.76      7.48 o 
   1   1   6      583.58      584.20     14.87 o 
   3   1   6      270.16      277.58      9.81 o 
   5   1   6       78.72       74.52      9.73 o 
   7   1   6        4.89        1.77      3.29 o 
   9   1   6       34.81       39.72      8.84 o 
  11   1   6        3.27       12.97      7.23 o 
 -14   2   6       27.44       29.76      8.78 o 
 -12   2   6      232.53      231.93     15.42 o 
 -10   2   6       11.29       13.50      5.29 o 
  -8   2   6      358.26      348.52     15.98 o 
  -6   2   6      166.16      177.37      8.87 o 
  -4   2   6      251.92      273.57     10.57 o 
  -2   2   6     1229.95     1202.52     25.18 o 
   0   2   6      193.48      183.56     10.51 o 
   2   2   6       14.23       16.04      3.64 o 
   4   2   6       87.98       88.68      5.75 o 
   6   2   6       63.35       63.12      5.53 o 
   8   2   6        0.24       -3.68      6.49 o 
  10   2   6       11.59       -0.19      5.51 o 
 -13   3   6       77.44       86.42      9.88 o 
 -11   3   6       10.04       20.16      8.97 o 
  -9   3   6       64.52       63.82      7.12 o 
  -7   3   6       14.68       21.57      5.09 o 
  -5   3   6        0.99        6.72      4.26 o 
  -3   3   6       27.31       34.32      6.17 o 
  -1   3   6       46.67       60.78      4.57 o 
   1   3   6        9.42        6.80      3.10 o 
   3   3   6       51.10       40.06      4.22 o 
   5   3   6        1.10        2.82      3.00 o 
   7   3   6      133.39      145.32      8.46 o 
   9   3   6       44.33       50.89      8.08 o 
  11   3   6        1.21        7.68      6.96 o 
 -12   4   6        1.62       13.13      6.33 o 
 -10   4   6       30.66       21.92      6.42 o 
  -8   4   6        0.50       -1.46      4.04 o 
  -6   4   6        6.14        3.39      4.17 o 
  -4   4   6      322.34      321.47     16.48 o 
  -2   4   6      537.26      498.37     15.36 o 
   0   4   6      109.28      106.72      5.41 o 
   2   4   6      111.36       92.24      5.37 o 
   4   4   6      299.78      297.25     10.79 o 
   6   4   6        8.66       25.95      5.76 o 
   8   4   6       17.52       40.10      6.14 o 
  10   4   6        8.80       14.92      6.62 o 
 -13   5   6      145.21      178.28     17.03 o 
 -11   5   6      230.99      218.05     16.83 o 
  -9   5   6      145.36      172.89     14.10 o 
  -7   5   6        9.98       21.08      6.56 o 
  -5   5   6        8.37        3.35      6.57 o 
  -3   5   6        8.45       12.78      5.75 o 
  -1   5   6        7.69       21.48      9.55 o 
   1   5   6       49.63       60.89      7.58 o 
   3   5   6      264.68      246.52     11.12 o 
   5   5   6        0.62        3.58      4.02 o 
   7   5   6       93.16       75.98      8.57 o 
   9   5   6        0.90        1.56      7.26 o 
 -12   6   6        7.06        9.67      8.02 o 
 -10   6   6      167.45      175.59     14.78 o 
  -8   6   6      152.21      160.38     13.80 o 
  -6   6   6      610.57      569.98     25.04 o 
  -4   6   6       23.30       35.21      7.38 o 
  -2   6   6      158.78      170.80     12.25 o 
   0   6   6       62.73       95.74     11.43 o 
   2   6   6        0.09        7.38      6.30 o 
   4   6   6      450.63      418.27     17.50 o 
   6   6   6        4.28       -6.70      4.88 o 
   8   6   6      287.90      272.66     16.85 o 
 -11   7   6        0.04       -1.21      6.69 o 
  -9   7   6      137.77      127.54     13.06 o 
  -7   7   6       67.03       61.79     10.33 o 
  -5   7   6        0.64       -0.66      5.34 o 
  -3   7   6        4.46       -2.81      5.12 o 
  -1   7   6        1.57       13.91     10.77 o 
   1   7   6        8.52        4.41      5.35 o 
   3   7   6       40.17       50.74      8.54 o 
   5   7   6        2.35        3.34      4.78 o 
   7   7   6       12.88       17.98      8.34 o 
   9   7   6       25.34       30.02     12.49 o 
 -10   8   6       20.33       30.53      9.80 o 
  -8   8   6       95.46       81.80     10.89 o 
  -6   8   6      259.21      228.11     17.10 o 
  -4   8   6        4.36        8.73      7.16 o 
  -2   8   6      118.45      108.78     11.38 o 
   0   8   6        5.42        6.11      7.12 o 
   2   8   6        8.32       10.67      6.58 o 
   4   8   6      125.69      112.89     11.30 o 
   6   8   6       10.88       26.27      9.65 o 
   8   8   6       35.50       68.73     12.09 o 
  -9   9   6      108.03      111.98     13.13 o 
  -7   9   6       37.75       47.41     10.31 o 
  -5   9   6       28.53       51.28     11.79 o 
  -3   9   6      108.70      124.55     12.55 o 
  -1   9   6       89.15       95.98     11.37 o 
   1   9   6      157.52      133.31     12.56 o 
   3   9   6      103.90       76.96     10.49 o 
   5   9   6       10.90       11.56      8.78 o 
  -6  10   6       30.91       57.91     11.12 o 
  -4  10   6        0.52        3.23      7.07 o 
  -2  10   6        1.66        9.12      6.96 o 
   0  10   6      131.63      145.52     13.17 o 
   2  10   6        8.04       12.30      7.34 o 
   4  10   6        0.00       -8.70      6.98 o 
  -3  11   6      234.78      229.84     18.23 o 
  -1  11   6       89.22      121.86     18.03 o 
   1  11   6       29.16       35.51     10.06 o 
 -11   1   7       18.26       35.18      9.27 o 
  -9   1   7      322.22      344.53     17.66 o 
  -7   1   7      146.52      148.02     13.62 o 
  -5   1   7        0.00       15.49     12.48 o 
  -3   1   7        0.10        3.13      3.21 o 
  -1   1   7       86.73       87.86      5.97 o 
   1   1   7      113.39      114.14      6.80 o 
   3   1   7       23.33       26.55      4.87 o 
   5   1   7        0.72        6.42      3.84 o 
   7   1   7       14.22       22.36      8.10 o 
   9   1   7       12.58        3.46      6.57 o 
 -12   2   7       29.68       37.75      8.59 o 
 -10   2   7       18.43        9.51      6.61 o 
  -8   2   7       19.57       26.35      5.97 o 
  -6   2   7       12.23       23.99      5.04 o 
  -4   2   7        6.22       14.62      4.26 o 
  -2   2   7        1.27       -1.45      4.62 o 
   0   2   7       27.14       39.54      4.54 o 
   2   2   7       50.27       45.82      4.91 o 
   4   2   7      130.14      147.94      8.61 o 
   6   2   7        6.56        8.32      4.09 o 
   8   2   7        0.14        2.05      5.21 o 
 -11   3   7       22.39       18.48      7.53 o 
  -9   3   7      150.53      139.69     10.80 o 
  -7   3   7        2.87        5.70      4.34 o 
  -5   3   7       27.57       53.83     11.51 o 
  -3   3   7       68.55       75.63      6.67 o 
  -1   3   7       90.59      102.64      7.98 o 
   1   3   7        3.28        0.17      3.70 o 
   3   3   7        0.09        2.36      3.30 o 
   5   3   7       18.07       30.63      6.09 o 
   7   3   7       33.91       45.47      6.82 o 
 -10   4   7      109.23      108.37     12.87 o 
  -8   4   7        5.25        1.40      5.44 o 
  -6   4   7      110.63      103.37     10.69 o 
  -4   4   7       25.27       36.17     11.16 o 
  -2   4   7        0.20       -2.99      5.97 o 
   0   4   7       20.49       30.43      9.94 o 
   2   4   7       99.06      113.40     10.64 o 
   4   4   7       80.23       77.44      7.46 o 
   6   4   7      147.26      129.59     12.09 o 
   8   4   7       86.23       83.88     13.03 o 
  -9   5   7        6.00       -3.85      6.99 o 
  -7   5   7      140.06      133.24     13.53 o 
  -5   5   7      249.35      270.42     17.10 o 
  -3   5   7      118.35      133.40     12.35 o 
  -1   5   7       15.05        7.85      5.88 o 
   1   5   7      102.57       97.22     10.43 o 
   3   5   7      135.98      127.37     12.35 o 
   5   5   7      118.89      137.93     12.40 o 
   7   5   7      497.11      511.47     25.66 o 
 -10   6   7      316.62      327.10     23.37 o 
  -8   6   7        1.07       -2.71      6.88 o 
  -6   6   7       91.66       77.87     10.94 o 
  -4   6   7        5.70       13.06      6.99 o 
  -2   6   7      142.70      143.00     12.49 o 
   0   6   7       11.76       22.56      9.80 o 
   2   6   7      132.15      155.34     13.32 o 
   4   6   7       33.47       17.86      7.35 o 
   6   6   7        0.31       14.65      8.25 o 
  -9   7   7        8.06       11.64      9.99 o 
  -7   7   7      102.79      138.00     16.90 o 
  -5   7   7       49.26       60.15     10.61 o 
  -3   7   7      155.39      145.93     17.77 o 
  -1   7   7       17.71       17.67      7.39 o 
   1   7   7        0.13       -1.72      6.32 o 
   3   7   7       35.37       44.46     12.51 o 
   5   7   7       61.49       78.08     13.59 o 
  -6   8   7       28.68       31.12      9.64 o 
  -4   8   7        4.69        5.32      9.03 o 
  -2   8   7        2.37       -3.52      6.58 o 
   0   8   7        3.01       10.00      7.02 o 
   2   8   7       10.05       15.78      8.37 o 
   4   8   7        0.20       -1.02      7.42 o 
  -5   9   7        1.04       -4.14      7.06 o 
  -3   9   7      325.18      289.37     20.19 o 
  -1   9   7       69.02       80.69     14.17 o 
   1   9   7       12.53       25.50     10.37 o 
  -8   0   8       38.59       35.41     25.34 o 
  -6   0   8      590.85      544.19    151.41 o 
  -4   0   8      128.24      121.42     15.07 o 
  -2   0   8       49.34       33.69     14.76 o 
   0   0   8      170.57      151.76     12.35 o 
   2   0   8       33.87       24.56      8.29 o 
   4   0   8      239.16      239.96     20.96 o 
   6   0   8       70.04       69.53     13.13 o 
  -9   1   8       19.84       14.97      7.14 o 
  -7   1   8       16.65       20.15      8.20 o 
  -5   1   8       16.02       26.03      6.88 o 
  -3   1   8      259.33      239.17     13.86 o 
  -1   1   8      520.59      463.85     17.89 o 
   1   1   8       39.22       32.63      6.71 o 
   3   1   8        4.53        5.66      4.94 o 
   5   1   8       21.22       24.63      6.63 o 
  -8   2   8       32.21       41.25     10.93 o 
  -6   2   8        2.56       17.18     16.79 o 
  -4   2   8        2.80       -2.59      5.44 o 
  -2   2   8      127.20      101.92      8.23 o 
   0   2   8        0.80       -1.42      4.16 o 
   2   2   8       14.68       27.37      6.19 o 
   4   2   8       18.18       32.96      6.32 o 
  -7   3   8        1.12       -2.82      7.14 o 
  -5   3   8        6.58       18.48      7.31 o 
  -3   3   8       92.30       96.21     10.91 o 
  -1   3   8        3.01        1.03      5.14 o 
   1   3   8        3.35       -2.53      6.23 o 
   3   3   8        3.36       -0.53      5.63 o 
   5   3   8        2.91        8.58      7.52 o 
  -8   4   8       88.82       92.78     14.17 o 
  -6   4   8        0.89       12.21      7.19 o 
  -4   4   8        3.58        5.30      6.43 o 
  -2   4   8       35.75       49.66      8.85 o 
   0   4   8       39.53       53.00      9.47 o 
   2   4   8        7.33        8.91      6.78 o 
   4   4   8       14.95       13.26      7.09 o 
  -7   5   8       11.06       10.75      8.10 o 
  -5   5   8      116.38      114.54     12.53 o 
  -3   5   8       25.42       24.94      8.38 o 
  -1   5   8        6.75        2.06      5.91 o 
   1   5   8      106.66      107.85     12.41 o 
   3   5   8       37.59       54.95     10.34 o 
  -4   6   8      106.07      115.46     12.79 o 
  -2   6   8       43.66       41.24      9.51 o 
   0   6   8       26.32       28.54      8.79 o 
   2   6   8        0.09        2.14      7.11 o 
                                                 
